# Supplementary material for: Clinical features and gut microbiota alterations in hypertensive individuals with left ventricular hypertrophy
Source: Front Microbiol. 2025 Nov 12;16:1647668. doi: 10.3389/fmicb.2025.1647668 (PMC12657014; doi:10.3389/fmicb.2025.1647668)
Supplement: Supplementary file 1 [file Data_Sheet_1.xlsx]

## Sheet: Sheet1
Table S1. The number of sequencing reads generated for each sample
Sample	Raw_tags	Clean_tags	Effective_tags	Effective_ratio(%)	Effective_bases(nt)	Min_length	Max_length	Mean_length	Q20(%)	Q30(%)	GC(%)
H01	100,801	100,103	84,452	83.78	35,269,712	262	430	418	98.06	93.88	52.18
H02	108,606	107,986	85,278	78.52	34,922,572	223	430	410	98.25	94.33	52.69
H03	104,074	103,447	93,192	89.54	38,803,723	367	430	416	98.3	94.44	53.01
H04	104,480	103,812	92,775	88.8	38,783,716	363	433	418	98.32	94.43	53.92
H05	102,315	101,743	88,153	86.16	36,091,595	363	430	409	98.38	94.69	53.4
H06	102,147	101,581	86,995	85.17	35,940,960	364	431	413	98.37	94.61	53.58
H07	104,426	103,758	90,578	86.74	37,907,911	363	430	418	98.33	94.45	53.33
H08	105,743	105,230	90,586	85.67	36,961,767	364	439	408	98.51	94.98	52.52
H09	103,906	103,336	83,177	80.05	34,776,365	325	430	418	98.32	94.45	50.15
H10	112,831	112,104	99,162	87.89	42,181,776	338	431	425	98.15	94.11	53.81
H11	102,922	102,333	83,143	80.78	34,801,783	271	431	419	98.25	94.37	52.62
H12	102,651	102,061	88,105	85.83	35,909,954	248	438	408	98.42	94.79	54.12
H13	104,351	103,759	89,405	85.68	37,024,856	271	438	414	98.16	94.11	54.04
H14	103,612	102,959	93,952	90.68	39,750,548	319	438	423	97.9	93.47	52.66
H15	101,101	100,550	87,389	86.44	36,341,351	327	448	416	98.36	94.66	51.11
H16	105,386	104,836	97,250	92.28	40,263,792	262	443	414	98.53	95.01	53.76
H17	104,806	104,228	95,103	90.74	39,936,983	366	430	420	98.35	94.62	54.44
H18	93,919	93,308	82,702	88.06	34,424,253	364	439	416	98.24	94.38	54.26
H19	85,031	84,482	73,775	86.76	31,059,394	367	437	421	98.18	94.21	49.21
H20	104,658	104,134	101,851	97.32	42,327,341	291	438	416	98.36	94.73	51.65
H21	104,005	103,378	91,792	88.26	37,844,873	319	432	412	98.34	94.63	54.18
H22	103,235	102,619	93,578	90.65	38,979,151	235	446	416	98.45	94.86	52.63
H23	103,255	102,678	90,328	87.48	38,081,488	364	435	422	98.11	94.17	54.35
H24	103,959	103,292	76,899	73.97	32,369,822	284	431	421	98.32	94.54	49.52
H25	102,874	102,249	92,316	89.74	38,714,976	285	432	419	98.22	94.22	53.61
H26	104,890	104,370	93,960	89.58	39,051,358	320	430	416	98.5	94.91	53.55
H27	106,542	106,030	93,244	87.52	38,241,386	198	438	410	98.43	94.87	53.73
H28	103,545	102,924	84,716	81.82	35,132,700	227	431	415	98.39	94.7	51.95
H29	119,930	119,200	104,776	87.36	43,352,544	354	431	414	98.27	94.32	50.18
H30	114,271	113,619	106,803	93.46	44,545,663	323	431	417	98.23	94.28	49.55
H31	104,372	103,785	89,061	85.33	36,610,712	321	440	411	98.36	94.65	51.66
H32	104,659	103,940	93,056	88.91	38,259,045	339	441	411	98.34	94.59	52.37
H33	105,279	104,694	84,698	80.45	35,014,936	364	431	413	98.42	94.67	52.83
H34	114,193	113,586	102,312	89.6	42,643,349	328	431	417	98.38	94.68	53.06
H35	110,855	110,279	93,292	84.16	38,198,259	197	440	409	98.39	94.73	52.33
H36	103,617	103,006	91,263	88.08	38,613,953	300	431	423	98.36	94.59	50.83
H37	104,385	103,776	92,825	88.93	38,295,349	300	430	413	98.35	94.54	52.37
H38	102,285	101,730	94,419	92.31	39,117,165	300	440	414	98.35	94.62	52.63
H39	106,316	105,784	89,404	84.09	37,038,383	236	432	414	98.36	94.66	53.57
H40	105,161	104,570	92,012	87.5	37,692,853	153	439	410	98.3	94.45	52.57
H41	106,744	106,171	101,018	94.64	41,905,207	271	437	415	98.29	94.5	51.99
H42	105,337	104,824	101,569	96.42	42,189,086	374	436	415	98.49	94.95	51.42
H43	104,367	103,756	88,421	84.72	36,395,212	339	430	412	98.51	95.03	52.46
H44	102,374	101,813	84,378	82.42	35,290,567	262	443	418	98.32	94.42	52.87
H45	105,884	105,253	92,520	87.38	38,113,776	364	431	412	98.41	94.81	54.04
H46	104,655	103,996	78,677	75.18	32,677,396	365	435	415	98.12	93.91	52.59
H47	106,219	105,634	88,120	82.96	36,820,601	364	439	418	98.12	94.01	50.41
H48	106,798	106,227	94,838	88.8	40,130,431	365	439	423	97.92	93.48	50.81
H49	106,612	106,072	91,701	86.01	37,692,657	363	439	411	98.22	94.3	53.12
H50	102,895	102,302	81,207	78.92	32,988,961	190	439	406	98.23	94.28	53.2
H51	104,754	104,260	91,874	87.7	37,924,540	364	430	413	98.27	94.42	51.58
H52	114,594	113,933	99,254	86.61	41,431,755	273	439	417	98.19	94.21	52.61
H53	104,790	104,253	86,758	82.79	36,248,885	364	430	418	98.13	94.03	51.05
H54	51,178	50,919	43,647	85.28	18,059,266	322	430	414	97.99	93.72	51.19
H55	119,879	119,347	107,904	90.01	45,134,247	262	430	418	98.19	94.2	51.77
H56	104,490	103,823	81,275	77.78	33,650,306	223	430	414	98.02	93.7	50.19
H57	112,649	112,017	95,488	84.77	40,225,309	284	430	421	98.06	93.71	51.06
H58	104,724	104,161	85,546	81.69	35,473,273	363	438	415	98.26	94.33	52.94
H59	104,921	104,336	91,684	87.38	37,633,931	367	431	410	98.23	94.27	51.44
H60	113,511	113,032	101,712	89.61	42,620,598	363	430	419	98.17	94.08	53.18
H61	112,296	111,689	97,383	86.72	40,874,865	282	430	420	98.02	93.77	52.4
H62	106,071	105,579	99,978	94.26	42,064,284	389	438	421	98.12	94.01	53.45
H63	54,682	54,387	43,823	80.14	18,188,977	363	435	415	97.95	93.61	50.55
NonH01	107,627	107,095	90,979	84.53	37,880,829	299	444	416	98.28	94.35	50.37
NonH02	102,484	101,896	81,934	79.95	33,870,650	364	438	413	98.24	94.32	50.57
NonH03	143,830	143,049	132,379	92.04	56,383,481	232	441	426	97.8	93.35	53.77
NonH04	105,049	104,507	90,688	86.33	37,469,940	270	439	413	98.15	94.06	51.8
NonH05	112,662	112,003	94,360	83.75	39,122,924	364	431	415	97.73	92.98	51.85
NonH06	149,248	148,261	131,288	87.97	54,668,332	265	439	416	98.01	93.88	51.6
NonH07	105,168	104,704	91,387	86.9	38,115,256	228	446	417	98.42	94.74	52.04
NonH08	105,074	104,499	87,210	83	35,881,880	363	430	411	97.96	93.6	53.48
NonH09	105,885	105,172	86,641	81.83	36,293,145	332	432	419	97.87	93.33	50.66
NonH10	109,678	109,245	93,810	85.53	38,548,024	366	438	411	98.33	94.59	55.61
NonH11	104,975	104,483	94,343	89.87	39,043,111	189	433	414	98.17	94.15	54.61
NonH12	106,357	105,714	89,638	84.28	37,919,443	261	431	423	97.96	93.49	53.67
NonH13	114,360	113,882	97,748	85.47	40,091,780	364	430	410	98.38	94.69	51.54
NonH14	106,766	106,209	93,003	87.11	38,979,813	262	440	419	98.22	94.19	51.96
NonH15	104,911	104,364	93,282	88.92	39,182,838	150	440	420	98.22	94.21	53.28
NonH16	104,199	103,601	88,527	84.96	36,700,693	327	430	415	97.86	93.31	52.91
NonH17	105,613	105,160	88,465	83.76	36,273,242	315	439	410	98.33	94.57	52.92
NonH18	85,869	85,465	72,258	84.15	29,423,936	366	439	407	98.12	94.08	53.51
NonH19	106,236	105,721	88,071	82.9	36,548,221	150	439	415	98.13	94.1	54.73
NonH20	105,816	105,319	90,204	85.25	36,682,722	364	440	407	98.22	94.28	54.07
NonH21	103,182	102,696	85,985	83.33	35,148,744	341	438	409	98.32	94.49	52.58
NonH22	104,601	104,151	90,823	86.83	37,091,523	364	443	408	98.3	94.5	53.56
NonH23	117,551	116,938	103,330	87.9	42,628,476	281	435	412	98.22	94.27	51.16
NonH24	103,377	102,859	83,753	81.02	34,102,332	364	442	407	98.18	94.07	52.83
NonH25	94,204	93,679	80,037	84.96	33,637,713	364	432	420	98.03	93.72	54.38
NonH26	102,625	102,251	93,717	91.32	38,389,030	259	440	410	98.38	94.76	52.91
NonH27	102,513	102,031	94,130	91.82	40,017,881	170	435	425	97.81	93.14	55.12
NonH28	104,958	104,045	94,257	89.8	38,624,876	262	431	410	98.21	94.51	53.27
NonH29	103,966	103,019	87,384	84.05	35,869,504	289	430	410	98.25	94.58	53.44
NonH30	119,671	118,716	106,097	88.66	44,363,054	319	430	418	98.23	94.58	54.12
NonH31	118,197	117,236	105,040	88.87	43,384,786	356	434	413	98.59	95.42	50.74
NonH32	106,124	105,378	94,105	88.67	39,114,624	315	436	416	98.63	95.59	51.3
NonH33	102,165	101,366	93,708	91.72	38,545,862	158	430	411	98.55	95.38	53.58
NonH34	115,094	114,109	98,680	85.74	41,237,861	300	438	418	98.26	94.55	51.63
NonH35	102,867	102,014	94,837	92.19	39,146,758	259	437	413	98.61	95.6	53.07
NonH36	105,533	104,741	95,968	90.94	39,958,889	364	434	416	98.65	95.63	52.64
NonH37	102,446	101,595	91,878	89.68	38,446,937	325	434	418	98.59	95.46	52.91
NonH38	102,011	101,208	92,099	90.28	38,360,499	332	431	416	98.62	95.56	54.15
NonH39	104,029	103,298	93,458	89.84	38,160,055	317	430	408	98.74	95.9	53.95
NonH40	104,109	103,332	88,184	84.7	35,983,925	246	434	408	98.65	95.61	53.8
NonH41	104,876	104,032	89,539	85.38	36,867,024	338	430	412	98.69	95.73	51.1
NonH42	83,986	83,404	76,571	91.17	31,651,523	250	430	413	98.75	95.9	54.49
NonH43	104,268	103,548	92,618	88.83	38,593,038	251	446	417	98.79	95.97	50.12
NonH44	105,576	104,809	96,664	91.56	39,964,672	356	430	413	98.68	95.71	52
NonH45	111,167	110,268	103,812	93.38	42,944,451	286	431	414	98.66	95.71	54.25
NonH46	103,582	102,746	95,894	92.58	39,573,295	262	436	413	98.66	95.72	52.87
NonH47	104,564	103,898	98,695	94.39	40,467,814	259	430	410	98.8	96.13	56.79
NonH48	105,992	105,170	100,048	94.39	42,553,723	237	443	425	98.68	95.72	53.1
NonH49	103,568	102,779	98,111	94.73	40,271,300	361	444	410	98.8	95.97	51.88
NonH50	106,671	105,833	94,160	88.27	39,391,997	318	443	418	98.6	95.54	51.38
NonH51	114,438	113,552	106,348	92.93	45,025,562	364	443	423	98.64	95.64	54.71
NonH52	105,725	104,866	92,888	87.86	38,461,145	291	434	414	98.45	95.13	52.15
NonH53	106,895	106,074	93,127	87.12	39,114,200	262	431	420	98.57	95.42	50.76
NonH54	103,101	102,313	91,183	88.44	37,883,291	339	435	416	98.66	95.65	51.41
NonH55	104,600	103,776	95,488	91.29	39,338,422	320	438	412	98.69	95.7	52.04
NonH56	106,708	105,852	99,680	93.41	41,824,560	235	431	420	98.59	95.46	55.23
NonH57	105,519	104,677	99,583	94.37	41,791,189	227	435	420	98.43	95.11	52.27
NonH58	106,628	105,783	98,903	92.76	41,603,955	367	430	421	98.61	95.53	52.68
NonH59	102,669	101,836	96,274	93.77	40,724,429	319	439	423	98.59	95.46	53.23
NonH60	103,648	102,898	89,285	86.14	36,998,080	280	436	414	98.75	95.92	52.65
NonH61	103,496	102,686	94,598	91.4	39,154,165	251	434	414	98.58	95.48	52.13
NonH62	104,001	103,209	89,156	85.73	37,506,114	251	430	421	98.65	95.67	52.6
NonH63	106,228	105,372	99,544	93.71	41,296,911	235	440	415	98.67	95.68	51.91
NonH64	108,587	107,712	99,189	91.35	41,292,187	355	430	416	98.58	95.41	50.97
C01	103,246	102,411	92,864	89.94	38,672,364	350	435	416	98.58	95.46	49.97
C02	103,942	103,148	93,505	89.96	38,716,316	293	440	414	98.63	95.58	51.54
C03	102,094	101,369	90,948	89.08	37,143,262	311	438	408	98.62	95.56	53.69
C04	84,306	83,698	80,986	96.06	34,015,397	364	434	420	98.67	95.69	54.52
C05	115,418	114,563	108,640	94.13	44,975,149	230	440	414	98.77	95.95	52.05
C06	103,805	103,066	93,470	90.04	38,941,574	320	446	417	98.75	95.86	54.09
C07	104,530	103,785	90,297	86.38	37,352,926	281	430	414	98.72	95.75	52.19
C08	109,348	108,529	101,150	92.5	42,959,909	152	444	425	98.67	95.66	53.89
C09	104,181	103,354	97,491	93.58	40,785,611	363	431	418	98.61	95.34	54.6
C10	103,138	102,264	87,832	85.16	36,798,683	364	439	419	98.45	95.13	51.59
C11	102,970	102,189	95,761	93	39,574,074	338	439	413	98.76	95.94	51.81
C12	106,010	105,153	98,948	93.34	41,841,933	316	437	423	98.46	95.18	54.24
C13	104,737	103,921	96,929	92.55	39,927,692	293	439	412	98.73	95.8	53.15
C14	69,620	69,263	48,743	70.01	19,771,674	338	432	406	97.91	93.6	56.73
C15	104,297	103,576	83,502	80.06	33,993,030	199	433	407	98.79	96.06	54.41
C16	103,527	102,832	90,143	87.07	37,648,457	266	431	418	98.72	95.81	53.63
C17	106,504	105,714	95,479	89.65	39,179,519	199	438	410	98.76	95.93	54.44
C18	102,022	101,345	91,756	89.94	37,549,504	332	438	409	98.79	95.97	53
C19	104,429	103,644	86,363	82.7	35,481,847	335	431	411	98.67	95.64	52.72
C20	105,127	104,354	98,038	93.26	41,634,166	191	431	425	98.65	95.49	53.38
C21	104,790	104,050	92,088	87.88	37,844,732	297	430	411	98.72	95.77	52.21
C22	103,154	102,466	91,954	89.14	37,757,210	268	434	411	98.77	95.94	52.62
C23	102,793	102,058	98,157	95.49	40,851,896	269	430	416	98.82	96.05	51.82
C24	111,556	110,723	100,740	90.3	41,618,413	228	436	413	98.67	95.69	52.53
C25	115,872	115,094	108,840	93.93	44,491,425	230	439	409	98.86	96.17	52.89
C26	88,703	88,139	76,576	86.33	31,505,620	262	431	411	98.82	96	52.78
C27	106,674	105,798	92,759	86.96	38,677,106	190	442	417	98.79	95.91	51.42
C28	104,206	103,517	90,937	87.27	38,505,079	271	435	423	98.68	95.77	53.21
C29	104,412	103,637	95,950	91.9	40,002,777	262	440	417	98.72	95.88	52.45
C30	104,842	104,112	92,029	87.78	38,409,855	235	439	417	98.71	95.73	51.97
C31	102,826	101,948	99,911	97.17	42,579,674	259	431	426	98.38	94.73	52.9
C32	86,872	86,260	77,799	89.56	32,676,934	364	432	420	98.78	95.93	51.09
C33	111,858	111,162	103,556	92.58	42,439,650	364	437	410	98.98	96.59	55.57
